# Supplementary material for: Targeting endoplasmic reticulum export disrupts metabolic resilience in multiple myeloma
Source: Signal Transduct Target Ther. 2026 Jul 7;11:262. doi: 10.1038/s41392-026-02833-y (PMC13338250; doi:10.1038/s41392-026-02833-y)
Supplement: Supplementary file 1 — Supplementary table S3 and S4 [file 41392_2026_2833_MOESM1_ESM.xlsx]

## Sheet: Table S3
	Protein concentration	Alanine	Arginine	Aspartic acid	Glutamic acid	Glycine	Histidine	Isoleucine	Leucine	Lysine	Methionine	Phenylalanine	Proline	Serine	Threonine	Tryptophan	Tyrosine	Valine	Asparagine	4-hydroxyproline	Citrulline	Glutamine	Ornithine
	mg/ml	[nM]	[nM]	[nM]	[nM]	[nM]	[nM]	[nM]	[nM]	[nM]	[nM]	[nM]	[nM]	[nM]	[nM]	[nM]	[nM]	[nM]	[nM]	[nM]	[nM]	[nM]	[nM]
Sample identification	Pro(C)	Ala	Arg	Asp	Glu	Gly	His	Ile	Leu	Lys	Met	Phe	Pro	Ser	Thr	Trp	Tyr	Val	Asn	c4-OH-Pro	Cit	Gln	Orn
siCtrl	0.317	19900	7500	29500	55300	37400	1930	4660	4580	2320	1460	1700	12300	6320	4860	506	2290	2190	23000	6460	99.8	394	1300
siSEC24A&B	0.197	12200	6880	24600	45900	26700	1500	3530	3620	2180	1110	1310	8840	5210	3400	394	1780	1850	15600	4240	65.1	601	1560
Cycloheximide	0.371	59500	14000	50900	108000	85900	5920	14800	13600	4230	4180	4880	29000	14100	14000	1470	6620	6790	71400	15300	225	2870	2900
siCtrl	0.423	27400	12900	18000	51600	56000	3030	7240	6970	3840	2280	2540	18100	6590	6560	740	3580	3410	36800	8960	132	583	1640
siSEC24A&B	0.471	29500	14200	19600	61200	66900	3230	7630	7610	4650	2440	2780	22800	6760	6580	803	3780	3930	59900	9460	332	1320	1810
Cycloheximide	0.594	112000	22700	46400	142000	125000	9210	23000	19900	6330	6570	7110	57000	11500	16900	2010	10300	9780	64300	18000	365	1100	2420
siCtrl	0.814	42500	14800	13700	55900	60700	3830	9750	8930	4400	2890	3180	31600	4830	7580	878	4340	4130	26800	9940	131	252	1740
siSEC24A&B	0.594	35200	15200	15800	65500	67200	3540	8870	8760	4650	2880	3120	32000	4760	6800	844	4250	4160	35500	8530	154	787	1860
Cycloheximide	0.544	107000	24500	36800	135000	120000	9100	24000	21900	7100	6680	7360	70100	8560	15800	2110	10200	10700	72600	18600	398	1280	3600

## Sheet: Table S4
	Protein concentration	Alanine	Arginine	Asparagine	Aspartic acid	Cysteine	Glutamine	Glutamic acid	Glycine	Histidine	Isoleucine	Leucine	Lysine	Methionine	Phenylalanine	Proline	Serine	Threonine	Tryptophan	Tyrosine	Valine
	mg/ml	[µM]	[µM]	[µM]	[µM]	[µM]	[µM]	[µM]	[µM]	[µM]	[µM]	[µM]	[µM]	[µM]	[µM]	[µM]	[µM]	[µM]	[µM]	[µM]	[µM]
Sample identification		Ala	Arg	Asn	Asp	Cys	Gln	Glu	Gly	His	Ile	Leu	Lys	Met	Phe	Pro	Ser	Thr	Trp	Tyr	Val
AMO-1_siCtrl	0.6	59.8	10.6	31.2	33	178	< LOD	141	98.1	3.26	11	13.5	3.07	4.52	2.55	55.7	16	9.57	0.64	5.49	5.73
AMO-1_siCtrl	0.56	61.8	11.4	29.9	25.8	180	< LOD	131	99.3	3.78	11.4	12.8	2.91	3.92	2.31	54	14	9.19	0.636	4.88	5.34
AMO-1_siCtrl	0.24	31.3	6.88	16.9	34.4	105	< LOD	90.4	57.6	1.77	5.83	7.22	1.35	2.72	< LOD	31.1	8.26	5.12	0.215	2.51	2.93
AMO-1_siCtrl	0.24	33.3	6.77	17.4	24.9	130	< LOD	84.6	58.6	2.01	6.03	7.63	1.51	2.64	< LOD	32.2	8.64	4.92	0.311	2.84	3.34
AMO-1_siSEC24A&B	0.46	81.4	17.7	38.2	41	199	< LOD	174	107	6.22	20.2	19.2	3.47	5.37	5.1	70.9	16.2	12.9	1.48	7.36	8.29
AMO-1_siSEC24A&B	0.69	91.9	20.7	43	34.2	238	< LOD	167	120	6.4	22.3	19.8	4.07	5.8	5.6	77.4	16.4	13.4	1.46	8.09	8.73
AMO-1_siSEC24A&B	0.23	51.8	10.7	24	45.1	135	< LOD	118	67.8	3.38	12.4	12.9	2.32	2.96	1.77	44.6	10.4	7.63	0.677	4.26	5.31
AMO-1_siSEC24A&B	0.24	58.1	14.7	24.7	35.6	121	< LOD	108	83.7	8.43	13.2	12.7	3.19	3.72	2.56	43.5	37.1	13.4	1.24	5.37	7.45
AMO-1_Kifunensine	0.44	65.5	14	26.8	37.9	192	< LOD	157	97.3	4.24	13.6	14.6	3.58	4.74	3.66	55.9	14.4	10.3	1	5.83	6.71
AMO-1_Kifunensine	0.62	70.2	13.9	35.1	31.2	201	< LOD	141	102	4.62	15.3	14.9	3.65	4.75	3.4	64.2	15.1	11.1	0.721	5.84	6.51
AMO-1_Kifunensine	0.22	33.5	7.82	16.6	32.2	115	< LOD	91	52.6	2.22	7.12	7.86	1.42	2.66	< LOD	32.7	7.35	5.15	0.275	3.12	3.69
AMO-1_Kifunensine	0.23	41	10.2	22	30.1	163	< LOD	92.2	64.7	2.53	9.37	9.3	2.45	2.99	< LOD	39.2	9.83	6.43	0.43	4.04	4.14
NCI-H929_siCtrl	0.18	37.4	5.83	16.7	17.7	42.5	< LOD	172	49	1.92	6.51	8.48	1.42	3.15	< LOD	16.5	8.37	7.26	0.293	3.02	4.31
NCI-H929_siCtrl	0.18	33.3	4.99	15.4	18.2	32.9	< LOD	161	43.8	2.01	5.72	7.75	0.826	2.3	< LOD	14.2	7.39	6.59	0.32	2.67	3.3
NCI-H929_siCtrl	0.13	21.7	4	10.4	18.4	30.6	< LOD	115	29.6	0.934	3.74	5.42	< LOD	2.19	< LOD	10.7	4.8	4.23	< LOD	1.92	2.47
NCI-H929_siCtrl	0.13	17.7	2.78	8.3	13.9	25.1	< LOD	108	26.1	0.776	3.42	4.77	< LOD	1.74	< LOD	8.66	4.65	3.57	< LOD	1.39	2.17
NCI-H929_siSEC24A&B	0.22	55.1	10	24.8	19	44	< LOD	197	61	3.53	12.5	13.1	2.25	4.28	2.58	27	11.3	11.6	0.721	4.81	6.28
NCI-H929_siSEC24A&B	0.19	52.6	9.55	26.1	17.2	43.6	< LOD	190	60.6	3.61	11.9	12.7	1.01	4.23	2.65	24.7	10.2	10.9	0.498	4.6	5.79
NCI-H929_siSEC24A&B	0.13	33.9	6.82	18.1	20.8	44.6	4.12	149	46.7	2.46	8.28	9.44	1.36	2.89	< LOD	18.4	8.23	7.66	0.501	3.05	4.52
NCI-H929_siSEC24A&B	0.13	28.2	5.61	14	14.6	33	3.26	115	36.4	1.71	6.72	8.54	< LOD	2.52	< LOD	15.9	6.16	5.75	0.119	2.41	3.5
NCI-H929_Kifunensine	0.19	40.4	7.94	17.9	19.3	42.7	< LOD	158	54.7	2.67	8.68	9.61	1.7	3.31	1.6	18.6	8.31	8.13	0.46	3.43	4.67
NCI-H929_Kifunensine	0.2	46.7	7.61	19.3	15.2	35	< LOD	175	49.2	2.57	9.14	11	1.53	3.08	1.56	19.8	9.42	8.97	0.569	3.54	5.12
NCI-H929_Kifunensine	0.13	21	5.08	10.8	17.3	31.8	< LOD	106	33.5	1.6	4.6	5.94	< LOD	2.07	< LOD	15.9	5.54	4.73	0.098984	2.12	3.12
NCI-H929_Kifunensine	0.12	24	4.4	11.6	13.3	36.6	< LOD	105	37.3	1.41	4.77	6.42	< LOD	2.08	< LOD	11.9	5.66	4.73	< LOD	2.1	2.85
